# Supplementary material for: Progress on the Link between Nutrient Availability and Toxin Production by Ostreopsis cf. ovata: Field and Laboratory Experiments
Source: Toxins (Basel). 2023 Mar 2;15(3):188. doi: 10.3390/toxins15030188 (PMC10057244; doi:10.3390/toxins15030188)
Supplement: Supplementary file 1 [file toxins-15-00188-s001.zip]

Archive with 1 entries (1 files):
- toxins-2181620-supplementary.pdf
